# Supplementary material for: L-shaped association of thiamine intake and risk for peripheral artery disease in US adults: a cross-sectional study
Source: Front Nutr. 2024 Oct 1;11:1437930. doi: 10.3389/fnut.2024.1437930 (PMC11474247; doi:10.3389/fnut.2024.1437930)
Supplement: Supplementary file 1 [file Table_1.xlsx]

## Sheet: Variable organization
Variable in paper	Variable details	Component Category	Corresponding Variables for Component	Variable Name in NHANES (Name in the original XPT file)
Age (years)	numerical variables	DEMO	DEMO	RIDAGEYR
Sex	categorical variables：Male/Female	DEMO	DEMO	RIAGENDR
Age.group	categorical variables：40-59 years; 60-79 years; 80+ years	DEMO	DEMO	RIDAGEYR
Race	categorical variables：Non-Hispanic white(1); Non-Hispanic Black (2);Mexican American(3),Other Hispanic(5),Other/multiracial(4)	DEMO	DEMO	RIDRETH2
PIR	numerical variables	DEMO	DEMO	INDFMPIR
Income	categorical variables：low income (PIR<1.3);high income(PIR≥1.3)	DEMO	DEMO	INDFMPIR
Educational level	categorical variables：Less than hgih school(1,2); High school graduate(3); More than hgih school(4,5)	DEMO	DEMO	DMDEDUC2
Smoke	categorical variables：Never/former/current smoker	Questionnaire	SMQ	SMQ020
		Questionnaire	SMQ	SMQ040
		Questionnaire	SMQ	SMQ050Q
BMI	numerical variables	Examination	BMX	BMXBMI
BMI.group	categorical variables：Normal (18.5 to <25);Obese (30 or greater);Overweight (25 to <30);Underweight (<18.5)	Examination	BMX	BMXBMI
Thiamine intake	numerical variables	Dietary	DR1TOT	DRXTVB1,DR1TVB1
ABI	numerical variables：Retain the lower values of LEXLABPI and LEXRABPI.	Examination	lexabpi，lexab	LEXLABPI, LEXRABPI
CHD	categorical variables：No/Yes	Questionnaire	MCQ	MCQ160C
Hypertension	categorical variables：No/Yes	Questionnaire	BPQ	BPQ020
Tumer	categorical variables：No/Yes	Questionnaire	MCQ	MCQ220
Diabetes	categorical variables：No/Yes	Questionnaire	DIQ	DIQ010
		Questionnaire	DIQ	DIQ050
